# Supplementary material for: Bio-Inspired Teleoperation Control: Unified Rapid Tracking, Compliant and Safe Interaction
Source: Biomimetics (Basel). 2025 Sep 16;10(9):625. doi: 10.3390/biomimetics10090625 (PMC12466969; doi:10.3390/biomimetics10090625)
Supplement: Supplementary file 1 [file biomimetics-10-00625-s001.zip]

Archive with 1 entries (1 files):
- Experimental and demonstration video.mp4
